# Supplementary material for: Dual Targeting of PDGFRα and FGFR1 Displays Synergistic Efficacy in Malignant Rhabdoid Tumors
Source: Cell Rep. 2016 Oct 25;17(5):1265–75. doi: 10.1016/j.celrep.2016.10.005 (PMC5098123; doi:10.1016/j.celrep.2016.10.005)
Supplement: Table S3. Variance-Stabilized RNA-Seq Data of FGFR1 and PDGFRA, Related to Figure 4 [file mmc2.xlsx]

## Sheet: Sheet1
Table S3. Variance stablised RNASeq data
of FGFR1 and PDGFRA.
Related to Figure 4.
Sample	FGFR1	PDGFRA
RT	11.4684	13.4678
RT.1	11.8451	13.1723
RT.2	14.5835	9.82989
RT.3	15.0975	10.2258
RT.4	15.8755	13.1158
RT.5	14.1003	10.2494
RT.6	10.9748	8.36796
RT.7	15.253	10.7645
RT.8	13.0972	12.8502
RT.9	13.5632	11.375
RT.10	13.9074	13.9375
RT.11	12.5475	7.54679
RT.12	14.3122	12.4797
RT.13	9.31165	11.2449
RT.14	13.6286	12.4275
RT.15	13.8357	10.2994
RT.16	14.1694	9.85459
RT.17	12.9869	10.7633
RT.18	12.5094	12.1383
RT.19	16.0316	13.8447
RT.20	13.1669	12.9948
RT.21	16.3538	7.68874
RT.22	13.3893	11.1839
thyroid	10.8529	10.9684
testis	11.5838	12.2392
ovary	12.7548	12.7861
leukocyte	6.82473	4.62534
skeletal muscle	10.3201	9.41919
prostate	12.4972	12.1251
lymph node	11.8053	12.9202
lung	12.8247	11.2348
adipose	12.5464	12.8869
adrenal	11.2324	11.0482
brain	10.5773	9.40233
breast	12.6498	11.2247
colon	12.6128	12.9573
kidney	11.3245	12.4407
heart	12.3124	11.0504
liver	10.0453	11.2595
salivary gland	12.3371	10.7402
lymph node.1	10.8548	9.53249
prostate.1	12.3856	9.67421
adipose tissue	13.1174	10.3303
bone marrow	10.5274	3.46662
bladder	11.1539	12.1264
adrenal gland	10.8852	12.0753
placenta	12.7059	11.4058
thyroid.1	9.94394	3.62819
spleen	10.2657	11.2723
skin	10.4534	9.10761
prostate.2	12.0995	10.6303
adipose tissue.1	13.097	11.4083
adipose tissue.2	13.038	11.4375
small intestine	9.89966	10.9296
appendix	11.3167	12.003
gall bladder	12.5876	11.3549
colon.1	10.7291	11.015
gall bladder.1	12.9309	11.8651
testis.1	11.7659	10.2377
testis.2	11.6921	10.1937
testis.3	11.5384	10.2519
prostate.3	12.0641	9.7191
bladder.1	12.9558	11.7776
colon.2	11.6092	12.084
thyroid.2	11.4624	5.7234
prostate.4	12.3307	9.84032
gall bladder.2	13.036	12.2079
endometrium	11.7783	11.2977
esophagus	12.2988	10.5959
thyroid.3	10.6391	8.22589
small intestine.1	10.6442	11.3225
prostate.5	11.9985	9.81562
appendix.1	11.3712	11.9753
endometrium.1	12.5476	11.6637
stomach	10.7204	10.6727
bladder.2	12.9744	11.8233
skin.1	9.84793	10.3943
placenta.1	12.4622	11.9972
placenta.2	12.4909	11.4309
skin.2	10.515	9.03831
placenta.3	12.4278	12.0474
adipose tissue.3	13.0965	11.364
stomach.1	10.7348	11.3401
small intestine.2	10.9953	10.9021
salivary gland.1	12.3271	10.7923
adrenal gland.1	10.9135	11.0124
endometrium.2	12.1799	11.7252
small intestine.3	11.1945	11.0857
heart.1	12.811	9.6421
lymph node.2	10.9805	9.60221
testis.4	11.5598	11.1773
bone marrow.1	10.3425	2.33505
bone marrow.2	10.0344	2.60216
thyroid.4	10.7319	9.49323
esophagus.1	11.8752	10.9698
placenta.4	12.7335	11.3282
colon.3	9.51059	10.5097
skin.3	10.3146	10.4401
colon.4	11.593	12.0708
bone marrow.3	9.8211	2.5331
spleen.1	10.2308	10.3994
bone marrow.4	9.7595	2.5211
prostate.6	12.1037	10.4686
small intestine.4	10.6816	11.2984
small intestine.5	10.9541	11.2667
prostate.7	12.7748	10.6647
esophagus.2	12.2749	10.7272
thyroid.5	9.92275	2.05287
testis.5	11.5071	9.80766
spleen.2	10.2261	10.2848
adrenal gland.2	11.0381	10.9871
salivary gland.2	11.6257	9.49932
small intestine.6	9.90803	11.0647
salivary gland.3	10.9166	9.57928
bladder.3	12.9572	11.8574
thyroid.6	11.466	5.36145
small intestine.7	10.97	11.2941
bone marrow.5	10.7271	2.93642
gall bladder.3	13.0221	12.2392
thyroid.7	10.5987	8.48192
pancreas	14.137	9.87619
adipose tissue.4	13.0134	11.2446
cerebral cortex	10.9994	11.0903
endometrium.3	12.5287	11.7632
esophagus.3	11.7059	10.4252
pancreas.1	14.0473	9.57779
appendix.2	11.0758	11.445
endometrium.4	12.0966	11.7509
duodenum	10.4164	11.0731
duodenum.1	10.2883	10.936
testis.6	11.3933	9.52075
bladder.4	11.1277	12.0854
spleen.3	9.82784	12.2884
salivary gland.4	11.5275	9.46624
adrenal gland.3	11.2358	11.5613
adrenal gland.4	10.0723	0.708555
bladder.5	11.1828	12.0571
appendix.3	10.4991	10.4991
cerebral cortex.1	11.5895	9.39616
testis.7	11.6091	9.95598
duodenum.2	10.4197	11.0491
salivary gland.5	10.826	9.65616
skin.4	9.86607	10.389
duodenum.3	10.6065	11.1101
colon.5	11.5722	11.2571
skin.5	10.4301	10.3523
appendix.4	11.1172	11.4799
pancreas.2	13.345	9.42496
stomach.2	10.3068	11.44
gall bladder.4	12.968	11.9182
esophagus.4	11.8291	11.0895
spleen.4	9.66876	11.5351
gall bladder.5	13.0046	11.8557
placenta.5	12.8591	11.7066
cerebral cortex.2	11.2998	12.9531
placenta.6	12.8103	11.692
pancreas.3	13.3861	9.64117
gall bladder.6	12.6092	11.3166
appendix.5	11.0952	11.3223
thyroid.8	10.6394	9.39085
colon.6	10.9047	11.3115
stomach.3	10.7506	10.7173
bone marrow.6	9.98846	3.25656
esophagus.5	11.786	10.4339
endometrium.5	11.8808	11.4712
thyroid.9	10.8719	9.38616
testis.8	11.4872	9.86498
endometrium.6	11.7227	11.3694
adipose tissue.5	13.5855	12.4313
endometrium.7	12.4272	11.6907
fallopian tube	12.6817	11.251
smooth muscle	12.8746	12.7867
rectum	11.4785	11.5295
fallopian tube.1	12.8305	11.096
colon.7	10.8003	11.3494
skeletal muscle.1	10.6049	9.09235
smooth muscle.1	12.3233	11.2621
tonsil	10.4374	8.5968
tonsil.1	10.4753	9.00428
fallopian tube.2	11.3414	10.1285
endometrium.8	12.0156	12.0107
tonsil.2	10.3975	8.77305
rectum.1	10.5252	11.4713
skeletal muscle.2	10.6311	9.81774
skeletal muscle.3	10.6848	9.28714
skeletal muscle.4	10.6999	9.60361
adipose tissue.6	12.8329	12.5377
rectum.2	10.9602	12.0267
colon.8	12.6255	11.2018
skeletal muscle.5	10.9157	9.63223
fallopian tube.3	12.9542	12.5884
rectum.3	10.5964	11.0704
skeletal muscle.6	10.1895	9.26869
smooth muscle.2	12.4418	10.9672
fallopian tube.4	12.8641	11.0928
